# Supplementary material for: Transstadial Transmission and Replication Kinetics of West Nile Virus Lineage 1 in Laboratory Reared Ixodes ricinus Ticks
Source: Pathogens. 2020 Sep 24;9(10):780. doi: 10.3390/pathogens9100780 (PMC7650586; doi:10.3390/pathogens9100780)
Supplement: Supplementary file 1 [file pathogens-09-00780-s001.zip]

Archive with 3 entries (2 files):
- pathogens-935443-Supplementary - Final Version/
- pathogens-935443-Supplementary - Final Version/pathogens-935443-Supplmentary File-Final Version.docx
- pathogens-935443-Supplementary - Final Version/Video S1_Percoxal injection of a nymph.mp4
